# Supplementary material for: Child mental health problems as a risk factor for academic underachievement: A multi‐informant, population‐based study
Source: Acta Psychiatr Scand. 2022 Mar 24;145(6):578–90. doi: 10.1111/acps.13426 (PMC9313785; doi:10.1111/acps.13426)
Supplement: Supplementary file 1 — Supinfo [file ACPS-145-578-s001.xlsx]

## Sheet: Figure S1 - flowchart
		Supplemental Figure 1. A flowchart of the study population

## Sheet: Figure S2 - sex interaction
		Supplemental Figure 2. The association between emotional and behavior problems and the IQ-achievement discrepancy, showing moderation by sex.
		Each block corresponds to the output of the independent contribution of parent- and teacher-reported subscales, seperately. Negative estimates indicate that higher problem behavior is associated to lower actual achievement than would be expected based on IQ. Estimates are standardized. Lines are shown for boys and girls seperately. All models adjusted for age at academic assessment, sex of the ch…

## Sheet: Table S1 - non-response
	Supplemental Table 1. Non-response analysis comparing the included participants to the Generation R dataset at follow-up at age 13 and at baseline
		Included sample		Comparison with follow-up at age 13					Comparison with baseline sample
		(N = 1,577)		(N = 4,929)					(N = 9,778)
		M ± SD or N (%)		M ± SD or N (%)	t or χ2	df	p		M ± SD or N (%)	t or χ2	df	p
	Child
	Sex, boy	734 (46.5)		1685 (50.3)	5.85	1	.016		4203 (51.5)	12.57	1	<.001
	Ethnicity, Dutch	1059 (67.2)		1902 (58.6)	38.79	2	<.001		3889 (50.9)	155.75	2	<.001
	Gestational age at birth	39.85 ± 1.80		39.75 ± 1.93	1.90	3282.82	.057		39.68 ± 2.04	3.48	2422.49	.001
	Birth weight	3447.02 ± 567.98		3401.90 ± 587.65	2.57	3186.03	.010		3372.97 ± 589.51	4.71	2288.08	<.001
	Non-verbal IQ age 5	104.16 ± 14.18		100.99 ± 15.36	6.68	3117.06	<.001		99.68 ± 15.33	10.26	2554.22	<.001
	Maternal
	Age	31.9 ± 4.48		30.76 ± 5.17	7.95	3514.82	<.001		29.54 ± 5.45	18.44	2543.21	<.001
	Educational level, middle to high	881 (59.2)		1489 (48.8)	43.01	1	<.001		2832 (39.5)	195.65	1	<.001
	Smoking before pregancy, no	1108 (78.6)		2212 (76.2)	2.91	1	.088		5018 (72.4)	22.72	1	<.001
	BMI pregnancy	24.29 ± 3.96		24.78 ± 4.43	-3.69	3005.36	<.001		25.02 ± 4.66	-6.19	2175.79	<.001
	Depression	0.15 ± 0.34		0.23 ± 0.48	-6.14	3266.95	<.001		0.27 ± 0.53	-10.22	2755.46	<.001
	For continuous outcomes, the included sample was compared to the excluded sample using t-tests (presented as M ± SD). For categorical outcomes, the sample was compared using a chi-squared test (presented as N (%)).

## Sheet: Table S2 - IQ and AA
	Supplemental Table 2. The association between behavioral and emotional problems with IQ and academic achievement
			IQ					Academic achievement
	Reporter	Scale, per 1-SD	Adjusted mean difference	CI	p	p-adjusted		Adjusted mean difference	CI	p	p-adjusted
	Mother	Total Problems	-0.07	-0.12, -0.02	.003	.055		-0.13	-0.18, -0.09	<.001	<.001
		Internalizing Problems	-0.04	-0.09, 0.01	.095	1000		-0.08	-0.13, -0.04	<.001	.011
		Externalizing Problems	-0.09	-0.13, -0.04	<.001	.006		-0.15	-0.19, -0.1	<.001	<.001
		Anxious/Depressed	-0.05	-0.09, 0.00	.048	.912		-0.08	-0.12, -0.03	.002	.038
		Withdrawn/Depressed	-0.04	-0.08, 0.01	.137	1000		-0.07	-0.11, -0.02	.006	.120
		Somatic Complaints	-0.05	-0.10, -0.01	.028	.532		-0.09	-0.14, -0.04	<.001	.003
		Aggressive Behavior	-0.07	-0.11, -0.02	.005	.091		-0.09	-0.14, -0.04	<.001	.006
		Attention Problems	-0.15	-0.19, -0.10	<.001	<.001		-0.18	-0.22, -0.13	<.001	<.001
		Emotionally Reactive Behavior	-0.04	-0.08, 0.01	.109	1000		-0.07	-0.11, -0.02	.006	.120
		Sleep Problems	0.02	-0.03, 0.06	.462	1000		-0.04	-0.09, 0.01	.083	1000
	Teacher	Total Problems	-0.12	-0.16, -0.07	<.001	<.001		-0.18	-0.23, -0.13	<.001	<.001
		Internalizing Problems	-0.01	-0.06, 0.04	.651	1000		-0.04	-0.09, 0.01	.120	1000
		Externalizing Problems	-0.05	-0.10, -0.01	.026	.491		-0.12	-0.17, -0.07	<.001	<.001
		Anxious/Depressed	-0.01	-0.05, 0.04	.772	1000		-0.03	-0.08, 0.01	.165	1000
		Withdrawn/Depressed	-0.02	-0.07, 0.02	.328	1000		-0.02	-0.07, 0.02	.315	1000
		Somatic Complaints	-0.06	-0.10, -0.01	.013	.255		-0.07	-0.11, -0.02	.006	.123
		Aggressive Behavior	-0.04	-0.09, 0.01	.100	1000		-0.10	-0.15, -0.06	<.001	<.001
		Attention Problems	-0.14	-0.18, -0.09	<.001	<.001		-0.19	-0.24, -0.14	<.001	<.001
		Social Problems	-0.06	-0.11, -0.02	.007	.126		-0.09	-0.14, -0.04	<.001	.004
		Thought Problems	-0.07	-0.11, -0.02	.006	.112		-0.09	-0.14, -0.05	<.001	.002
		Rule Breaking Behavior	-0.07	-0.11, -0.02	.005	.095		-0.11	-0.16, -0.06	<.001	<.001
	Adjusted standardized mean differences represent beta-coefficients from linear regression models, expressing a standardized difference in the IQ or academic achievement per 1-SD more mental health problems. Each row corresponds to the output of the independent contribution of parent- and teacher-reported subscales, separately. Estimates are standardized. All models adjusted for age at academic as…

## Sheet: Table S3 - sensitivity analyses
	Supplemental Table 3. The association between behavioral and emotional problems with the IQ-achievement discrepancy, IQ and academic achievement for a population where children with IQ < 75 were excluded (N = 1,550)
			IQ-achievement discrepancy					IQ					Academic achievement
	Reporter	Scale, per 1-SD	Adjusted mean difference	CI	p	p-adjusted		Adjusted mean difference	CI	p	p-adjusted		Adjusted mean difference	CI	p	p-adjusted
	Mother	Total Problems	-0.10	-0.15, -0.05	<.001	<.001		-0.05	-0.09, 0.00	.046	.880		-0.11	-0.15, -0.06	<.001	<.001
		Internalizing Problems	-0.06	-0.11, -0.01	.014	.259		-0.01	-0.06, 0.03	.535	1000		-0.06	-0.10, -0.01	.017	.331
		Externalizing Problems	-0.11	-0.16, -0.06	<.001	<.001		-0.06	-0.11, -0.02	.006	.123		-0.13	-0.17, -0.08	<.001	<.001
		Anxious/Depressed	-0.04	-0.09, 0.01	.087	1000		-0.02	-0.07, 0.02	.375	1000		-0.05	-0.09, 0.00	.052	.993
		Withdrawn/Depressed	-0.03	-0.08, 0.01	.174	1000		-0.01	-0.06, 0.03	.626	1000		-0.03	-0.08, 0.01	.161	1000
		Somatic Complaints	-0.05	-0.10, 0.00	.031	.597		-0.03	-0.08, 0.01	.145	1000		-0.06	-0.11, -0.02	.008	.149
		Aggressive Behavior	-0.05	-0.10, -0.01	.027	.517		-0.06	-0.10, -0.01	.016	.309		-0.08	-0.12, -0.03	<.001	.018
		Attention Problems	-0.11	-0.15, -0.06	<.001	<.001		-0.11	-0.16, -0.07	<.001	<.001		-0.15	-0.20, -0.11	<.001	<.001
		Emotionally Reactive Behavior	-0.05	-0.10, 0.00	.041	.782		-0.02	-0.06, 0.03	.468	1000		-0.05	-0.09, 0.00	.035	.673
		Sleep Problems	-0.05	-0.10, 0.00	.032	.618		0.03	-0.02, 0.07	.231	1000		-0.02	-0.07, 0.02	.338	1000
	Teacher	Total Problems	-0.13	-0.18, -0.08	<.001	<.001		-0.10	-0.14, -0.05	<.001	<.001		-0.16	-0.21, -0.12	<.001	<.001
		Internalizing Problems	-0.04	-0.09, 0.01	.136	1000		0.00	-0.05, 0.04	.944	1000		-0.03	-0.08, 0.02	.213	1000
		Externalizing Problems	-0.10	-0.15, -0.05	<.001	<.001		-0.04	-0.09, 0.01	.090	1000		-0.10	-0.15, -0.06	<.001	<.001
		Anxious/Depressed	-0.03	-0.08, 0.01	.159	1000		0.00	-0.04, 0.05	.972	1000		-0.03	-0.07, 0.02	.266	1000
		Withdrawn/Depressed	-0.01	-0.06, 0.04	.637	1000		-0.02	-0.06, 0.03	.481	1000		-0.02	-0.07, 0.03	.408	1000
		Somatic Complaints	-0.03	-0.08, 0.02	.231	1000		-0.05	-0.10, -0.01	.026	.505		-0.06	-0.10, -0.01	.018	.336
		Aggressive Behavior	-0.09	-0.14, -0.04	<.001	.004		-0.03	-0.08, 0.01	.177	1000		-0.09	-0.14, -0.05	<.001	.002
		Attention Problems	-0.12	-0.17, -0.08	<.001	<.001		-0.12	-0.17, -0.08	<.001	<.001		-0.17	-0.22, -0.13	<.001	<.001
		Social Problems	-0.06	-0.10, -0.01	.023	.434		-0.04	-0.09, 0.00	.053	1000		-0.07	-0.12, -0.03	.002	.042
		Thought Problems	-0.06	-0.11, -0.01	.013	.243		-0.06	-0.10, -0.01	.015	.278		-0.08	-0.13, -0.04	<.001	.007
		Rule Breaking Behavior	-0.08	-0.13, -0.03	.002	.038		-0.06	-0.10, -0.01	.012	.234		-0.10	-0.14, -0.05	<.001	<.001
	Adjusted standardized mean differences represent beta-coefficients from linear regression models, expressing a standardized difference in the IQ-achievement discrepancy, IQ or academic achievement per 1-SD more mental health problems. Each row corresponds to the output of the independent contribution of parent- and teacher-reported subscales, separately. Estimates are standardized. All models adj…
